# Supplementary material for: Amelioration of Acetaminophen-Induced Hepatic Oxidative Stress and Inflammation by RNAi Targeting Cyp2e1 In Vivo
Source: Curr Issues Mol Biol. 2025 May 19;47(5):372. doi: 10.3390/cimb47050372 (PMC12110742; doi:10.3390/cimb47050372)
Supplement: Supplementary file 1 [file cimb-47-00372-s001.zip]

Archive with 8 entries (7 files):
- cimb-3622004-supplementary/Supplementary Figures/
- cimb-3622004-supplementary/Supplementary Figures/Figure S1.tif
- cimb-3622004-supplementary/Supplementary Figures/Figure S2.tif
- cimb-3622004-supplementary/Supplementary Figures/Figure S3.tif
- cimb-3622004-supplementary/Supplementary Figures/Figure S4-MDPI.tif
- cimb-3622004-supplementary/Supplementary Figures/Figure S5.tif
- cimb-3622004-supplementary/Supplementary Figures/Supplementary Figures.pdf
- cimb-3622004-supplementary/Supplementary Tables.pdf
